# Supplementary material for: A new species of Apechoneura Kriechbaumer (Hymenoptera, Ichneumonidae, Labeninae) from Colombia
Source: Zookeys. 2012 Aug 1;(213):41–9. doi: 10.3897/zookeys.213.3309 (PMC3426873; doi:10.3897/zookeys.213.3309)
Supplement: XML Treatment for Apechoneura seminigra [file zookeys.213.3309-treatment1.xml]

<!DOCTYPE tp:taxon-treatment
  PUBLIC "-//TaxonX//DTD Taxonomic Treatment Publishing DTD v0 20100105//EN" "tax-treatment-NSO.dtd">
<tp:taxon-treatment xmlns:tp="http://www.plazi.org/taxpub"><tp:treatment-meta><mixed-citation publication-type="journal"><person-group><name><surname>Flórez</surname><given-names>Andrés Fabián Herrera</given-names></name></person-group><article-title>A new species of 
                    <italic>Apechoneura</italic> Kriechbaumer (Hymenoptera, Ichneumonidae, Labeninae) from Colombia
                </article-title><source>Zookeys</source><day>1</day><month>8</month><year>2012</year><volume>2012</volume><issue>213</issue><fpage>41</fpage><lpage>49</lpage><pub-id pub-id-type="doi">10.3897/zookeys.213.3309</pub-id></mixed-citation></tp:treatment-meta><tp:nomenclature><tp:taxon-name>
                            <tp:taxon-name-part taxon-name-part-type="genus">Apechoneura</tp:taxon-name-part>
                            <tp:taxon-name-part taxon-name-part-type="species">seminigra</tp:taxon-name-part>
                        <object-id xmlns:xlink="http://www.w3.org/1999/xlink" xlink:type="simple">urn:lsid:zoobank.org:act:4CFB6077-71E1-42D0-92FB-77907767B3CC</object-id>
								<object-id xmlns:xlink="http://www.w3.org/1999/xlink" xlink:type="simple">http://species-id.net/wiki/Apechoneura_seminigra</object-id>
								</tp:taxon-name><tp:taxon-authority>Herrera</tp:taxon-authority><tp:taxon-status xmlns:xlink="http://www.w3.org/1999/xlink" xlink:type="simple">sp. n.</tp:taxon-status><xref ref-type="fig" rid="F1">Figures 1</xref><xref ref-type="fig" rid="F2"/><xref ref-type="fig" rid="F3"/><xref ref-type="fig" rid="F4">13</xref></tp:nomenclature><tp:treatment-sec sec-type="Material examined"><title>Material examined.</title><p>HOLOTYPE: Female, Colombia, Amazonas: Parque Nacional Natural Amacayacu Caño Mata Matá, <named-content xmlns:xlink="http://www.w3.org/1999/xlink" content-type="dwc:verbatimCoordinates" xlink:type="simple">3°41'N, 70°15'W</named-content>, Malaise trap, Martin Kelsey: 200 m, II-III.1989 (ICN 083474). PARATYPES: 1 female, same data as holotype (ICN 083472); 1 female, same locality, 300 m, 1.III.1988, bosque de tierra firme (ICN 083471).
                        </p><p>Non-type material: 1 male, same locality, bosque de várzea (ICN 083473).</p></tp:treatment-sec><tp:treatment-sec sec-type="Diagnosis"><title>Diagnosis.</title><p>This species can be diagnosed from all other Neotropical <italic><tp:taxon-name>Apechoneura</tp:taxon-name></italic> by the combination of the following: head orange; mesosoma and legs mostly orange (hind leg partly black); metasoma black. Epicnemial carina absent. Metapleuron with a conspicuous sharp lateral denticle. Hind wing with first abscissa of <italic>Cu</italic>1 0.2× as long as <italic>cu-a</italic>.
                        </p></tp:treatment-sec><tp:treatment-sec sec-type="Description"><title>Description.</title><p>Female. Fore wing length 15.0 mm.</p><p><bold>Head.</bold> Clypeus almost flat, with a weak transverse ridge near apex; malar space 0.6× as long as basal mandibular width; lower face at narrowest point 0.9× as wide as height from clypeofacial suture to level of insertion of antenna; hypostomal carina joined to occipital carina far from base of mandible; posterior ocellus separated from eye by 1.3–1.5× its own maximum diameter. Antenna with flagellomeres 1 and 2 subequal by length; subapical flagellomere slightly elongate.
                        </p><p><bold>Mesosoma.</bold> Pronotum with upper hind margin swollen, forming a small conical projection; scutoscutellar groove broad and shallow; scutellum with three evident rugae posteriorly; epicnemial carina absent (<xref ref-type="fig" rid="F1">Figs 1, 3</xref>, <xref ref-type="fig" rid="F2">5</xref>); sternal region of mesothorax smooth and polished; metapleuron with a rather conspicuous sharp lateral projection near posterior end; submetapleural carina narrow with a distinct low median denticle (<xref ref-type="fig" rid="F1">Fig. 1</xref>). Propodeum in profile more or less flat; anterior transverse carina complete laterally, separating area spiracularis from area lateralis, mediodorsally incomplete so area basalis is not enclosed posteriorly; area basalis slightly transverse; lateromedian longitudinal carina not present behind anterior transverse carina (<xref ref-type="fig" rid="F2">Figs 7</xref>, <xref ref-type="fig" rid="F3">9</xref>).
                        </p><p><bold>Legs.</bold> Fore leg with tibia slightly inflated, tarsus with long hairs on inner surface; mid leg with tibia bearing several stout spines.
                        </p><p><bold>Wings.</bold> (<xref ref-type="fig" rid="F4">Fig. 12</xref>) Fore wing with areolet large, anteriorly narrowly truncate, with 2<italic>m-cu</italic> joining it very slightly basal of middle; second discal cell short, with vein 1<italic>m-cu</italic> about half as long as abscissa of <italic>Cu</italic>1 between <italic>Rs</italic>&amp;<italic>M</italic> and <italic>1m</italic>-<italic>cu</italic>; hind wing with apical abscissa of <italic>Cu</italic>1 joining <italic>cu-a</italic> clearly closer to <italic>M</italic> than to 1<italic>A</italic>; first abscissa of <italic>Cu</italic>1 0.2× as long as <italic>cu</italic>-<italic>a</italic>.
                        </p><p><!--PageBreak--><bold>Metasoma.</bold> Tergite 1 slender, 3.5–4.0× as long as posteriorly broad; sternite 1 short, reaching about 0.3–0.4 of length of tergite, with a median swelling centrally. Tergite 2 1.9–2.3× as long as posteriorly broad, with isolated pubescence; tergite 7 mediodorsally without an indentation posteriorly; tergite 8, in lateral view, tapered to a bluntly rounded apex, without a cornus, and with uniformly scattered pubescence; tergite 9 bearing long pubescence. Ovipositor, at rest extending beyond apex of metasoma by 3.5–3.8× the length of the metatibia.
                        </p><p><bold>Color.</bold> (<xref ref-type="fig" rid="F1">Figs 3</xref>, <xref ref-type="fig" rid="F2">5, 7</xref>, <xref ref-type="fig" rid="F4">10</xref>) Head orange; flagellum predominantly black, two basal flagellomeres ventrally reddish. Mesosoma orange. Fore and mid legs orange; hind leg with coxa orange with a ventro-lateral black spot on the apex of the outer side, trochanter and trochantellus black except for some small orange spots, femur, tibia and tarsus black. Metasoma black, hypopygium centrally orange. Ovipositor sheath black except for subapical whitish wide band. Fore wing hyaline, with a distinctive apical black band; pterostigma black.
                        </p><p><bold>Variation.</bold> The female identified with the code ICN 083471 has the fore wing with the areolet petiolate.
                        </p><p><bold>Putative Male.</bold> Similar to female in structure, but smaller (fore wing length 10.0 mm). Hind wing with apical abscissa of <italic>Cu</italic>1 arising from <italic>M</italic> apical to junction of <italic>M</italic> + <italic>Cu</italic>1 with <italic>cu-a</italic> (<xref ref-type="fig" rid="F4">Figs 11, 13</xref>). Antenna black with apical flagellomeres pale (<xref ref-type="fig" rid="F1">Fig. 4</xref>). Metasoma mostly black, tergites 1–6 with a yellow triangular spot at posterior margin (<xref ref-type="fig" rid="F1">Figs 4</xref>, <xref ref-type="fig" rid="F2">8</xref>). Metapleuron with denticle smaller and paler than in the female.<!--PageBreak-->
                        </p></tp:treatment-sec><tp:treatment-sec sec-type="Specimen condition"><title>Specimen condition.</title><p>The male exemplar was deteriorated during the drawing process. Its antenna was broken and lost.</p></tp:treatment-sec><tp:treatment-sec sec-type="Etymology"><title>Etymology.</title><p>The species name refers to its color (i.e. metasoma and most part of hind leg black).</p></tp:treatment-sec><tp:treatment-sec sec-type="Remarks"><title>Remarks.</title><p><italic><tp:taxon-name>Apechoneura seminigra</tp:taxon-name></italic> sp. n., just like <italic><tp:taxon-name>Apechoneura nigricornis</tp:taxon-name></italic>, lacks an epicnemial carina; this characteristic separates them from the rest of the species of the genus. As <italic><tp:taxon-name>Apechoneura nigricornis</tp:taxon-name></italic>, <italic><tp:taxon-name>Apechoneura seminigra</tp:taxon-name></italic> sp. n. possesses a conical projection on the metapleuron and lacks an indentation on tergite 7. However, the metasoma is orange in <italic><tp:taxon-name>Apechoneura nigricornis</tp:taxon-name></italic> and black in <italic><tp:taxon-name>Apechoneura seminigra</tp:taxon-name></italic> sp. n. Also, in the hind wing, the first abscissa of <italic>Cu</italic>1 is 0.4× as long as <italic>cu-a</italic> in <italic><tp:taxon-name>Apechoneura nigricornis</tp:taxon-name></italic> and 0.2 in <italic><tp:taxon-name>Apechoneura seminigra</tp:taxon-name></italic> sp. n. Although these two species are rather similar morphologically, the difference in color <!--PageBreak-->pattern makes in this case their separation reliable. <xref ref-type="bibr" rid="B8">Gauld (2000)</xref> examined extensive material of <italic><tp:taxon-name>Apechoneura nigricornis</tp:taxon-name></italic> from Costa Rica but also some material from Brazil and Peru, and <xref ref-type="bibr" rid="B11">Herrera (2006)</xref> examined one specimen of <italic><tp:taxon-name>Apechoneura nigricornis</tp:taxon-name></italic> collected in Porce (Antioquia, Colombia) in 1998 and no color variation compared to the holotype of this species was found.<!--PageBreak-->
                        </p></tp:treatment-sec><tp:treatment-sec sec-type="Comments"><title>Comments.</title><p><italic><tp:taxon-name>Apechoneura seminigra</tp:taxon-name></italic> sp. n. is so far only known from Colombia, Amazonian Region, northwest of Leticia. According to <xref ref-type="bibr" rid="B8">Gauld (2000)</xref> there is significant sexual dimorphism in <italic><tp:taxon-name>Apechoneura</tp:taxon-name></italic> and the sex association is often difficult, in part because the male specimens are less frequently collected. Despite the differences between the female specimens and the male specimen of <italic><tp:taxon-name>Apechoneura seminigra</tp:taxon-name></italic> sp. n., especially in the hind wing venation, they are tentatively considered here as belonging to the same species, mainly because all the specimens were collected in the same exact locality, in two consecutive years.
                        </p><fig id="F1" position="float" orientation="portrait"><label>Figures 1–4.</label><caption><p>Habitus of <italic><tp:taxon-name>Apechoneura seminigra</tp:taxon-name></italic> sp. n. <bold>1, 3</bold> female, holotype <bold>2, 4</bold> putative male <bold>1, 2</bold> line drawings <bold>3, 4</bold> photographs.</p></caption><graphic xmlns:xlink="http://www.w3.org/1999/xlink" xlink:href="ZooKeys-213-041-g001.jpg" position="float" orientation="portrait" xlink:type="simple"/></fig><fig id="F2" position="float" orientation="portrait"><label>Figures 5–8.</label><caption><p><italic><tp:taxon-name>Apechoneura seminigra</tp:taxon-name></italic> sp. n. <bold>5, 7</bold> female, holotype <bold>6, 8</bold> putative male <bold>5, 6</bold> Head, mesosoma and part of metasoma, lateral view <bold>7, 8</bold> head, mesosoma and part of metasoma, dorsal view.</p></caption><graphic xmlns:xlink="http://www.w3.org/1999/xlink" xlink:href="ZooKeys-213-041-g002.jpg" position="float" orientation="portrait" xlink:type="simple"/></fig><fig id="F3" position="float" orientation="portrait"><label>Figure 9.</label><caption><p><italic><tp:taxon-name>Apechoneura seminigra</tp:taxon-name></italic> sp. n., female, holotype - propodeum, dorsal view.</p></caption><graphic xmlns:xlink="http://www.w3.org/1999/xlink" xlink:href="ZooKeys-213-041-g003.jpg" position="float" orientation="portrait" xlink:type="simple"/></fig><fig id="F4" position="float" orientation="portrait"><label>Figures 10–13.</label><caption><p>Wings of <italic><tp:taxon-name>Apechoneura seminigra</tp:taxon-name></italic> sp. n. <bold>10, 12</bold> female, holotype; <bold>11, 13</bold> putative male.</p></caption><graphic xmlns:xlink="http://www.w3.org/1999/xlink" xlink:href="ZooKeys-213-041-g004.jpg" position="float" orientation="portrait" xlink:type="simple"/></fig></tp:treatment-sec><ref-list><ref id="B8"><mixed-citation xmlns:xlink="http://www.w3.org/1999/xlink" xlink:type="simple"><person-group><name name-style="western"><surname>Gauld</surname><given-names>ID</given-names></name></person-group> (<year>2000</year>)<article-title> The Ichneumonidae of Costa Rica 3.</article-title><source>Memoirs of the American Entomological Institute </source><volume>63</volume>: <fpage>1</fpage>-<lpage>453</lpage>. doi: <ext-link ext-link-type="uri" xlink:href="http://dx.doi.org/10.1111/j.1096-3642.2000.tb00015.x" xlink:type="simple">10.1111/j.1096-3642.2000.tb00015.x</ext-link></mixed-citation></ref><ref id="B11"><mixed-citation xmlns:xlink="http://www.w3.org/1999/xlink" xlink:type="simple"><person-group><name name-style="western"><surname>Herrera</surname><given-names>AF</given-names></name></person-group> (<year>2006</year>)<source> Labeninae (Hymenoptera: Ichneumonidae) de Colombia. Estudio taxonómico preliminar.</source> Undergraduate thesis, <publisher-name>Universidad de Antioquia</publisher-name>, <publisher-loc>Medellín, Antioquia</publisher-loc>.</mixed-citation></ref></ref-list></tp:taxon-treatment>
